# Supplementary material for: Imaging characteristics of tenosynovial giant cell tumors on 18F-fluorodeoxyglucose positron emission tomography/computed tomography: a retrospective observational study
Source: BMC Musculoskelet Disord. 2023 Jul 19;24:593. doi: 10.1186/s12891-023-06730-1 (PMC10357762; doi:10.1186/s12891-023-06730-1)
Supplement: Supplementary file 1 — Supplementary Material 1 [file 12891_2023_6730_MOESM1_ESM.xlsx]

## Sheet: Sheet1
Dataset of patients with tenosyovial giant cell tumors
No.	Sex	Age	Follow-up (month)	SUVmax	Pathological Diagnosis	Location	Subtype	Localization	Reccurence
1	F	56	13.3	12.85	Tenosynovial giant cell tumor	Knee	Diffused	Intraarticular localization	－
2	F	11	34.16	7.9	Tenosynovial giant cell tumor	Knee	Diffused	Intraarticular localization	－
3	M	21	2.333	1.99	Tenosynovial giant cell tumor	Knee	Diffused	Intraarticular localization	－
4	F	35	18.53	3.78	Tenosynovial giant cell tumor	Knee	Diffused	Intraarticular localization	－
5	M	45	27.86	4.64	Tenosynovial giant cell tumor	Knee	Diffused	Intraarticular localization	＋
6	M	38	5.3	4.47	Tenosynovial giant cell tumor	Knee	Diffused	Intraarticular localization	－
7	F	31	12.6	9.59	Tenosynovial giant cell tumor	Ankle	Diffused	Intraarticular localization	－
8	F	20	4.7	17.99	Tenosynovial giant cell tumor	Knee	Diffused	Extraarticular invation	－
9	F	42	17.73	21.31	Tenosynovial giant cell tumor	Knee	Diffused	Extraarticular invation	－
10	F	29	14.7	8.98	Tenosynovial giant cell tumor	Knee	Diffused	Extraarticular invation	－
11	M	70	39.46	7.26	Tenosynovial giant cell tumor	Knee	Diffused	Extraarticular invation	－
12	M	36	11.9	16.16	Tenosynovial giant cell tumor	Knee	Diffused	Extraarticular invation	－
13	F	54	3.66	13.28	Tenosynovial giant cell tumor	Knee	Localized	Extraarticular invation	－
14	M	47	23.1	10.48	Tenosynovial giant cell tumor	Toe	Localized	Extraarticular invation	－
15	F	22	69.13	26.18	Tenosynovial giant cell tumor	Elbow	Localized	Extraarticular invation	＋
16	M	52	10.6	16.64	Tenosynovial giant cell tumor	Wrist	Localized	Extraarticular invation	－
17	M	32	9.5	13.88	Tenosynovial giant cell tumor	Finger	Localized	Extraarticular invation	－
18	F	68	1.9	9.52	Tenosynovial giant cell tumor	Finger	Localized	Extraarticular invation	－
19	M	61	8.33	21.53	Tenosynovial giant cell tumor	Knee	Localized	Extraarticular invation	－
20	M	42	0.466	10.57	Tenosynovial giant cell tumor	Ankle	Localized	Extraarticular invation	Only biopsy
F, Female; M, Male; SUVmax, maximum standardized uptake value
